# Supplementary material for: Limitations of the 3-(4,5-dimethylthiazol-2-yl)-2,5-diphenyl-2H-tetrazolium bromide (MTT) assay when compared to three commonly used cell enumeration assays
Source: BMC Res Notes. 2015 Feb 20;8:47. doi: 10.1186/s13104-015-1000-8 (PMC4349615; doi:10.1186/s13104-015-1000-8)
Supplement: Additional file 1: — The IC 50 concentrations of 3-bromopyruvate calculated for MCF-7 cells after 24 or 72 hour incubation calculated per experimental repeat. Results are indicated as IC50 ± SEM. Where no values are given these could not be calculated as the assay reported relative cell survival of greater than 50% at the tested concentrations (n = 4). [file 13104_2015_1000_MOESM1_ESM.xlsx]

## Sheet: Sheet1
	24 hour Incubation				72 hour Incubation
MCF-7 cells	RES	NR	MTT	SRB	RES	NR	MTT	SRB
	1.1 ± 99.8	86.5 ± 2.6	*	97.8 ± 1.2	161.0 ±1.4	64.8 ± 2.4	274.5 ± 11.3	98.4 ± 1.1
	67.6 ± 1.4	107.6 ± 2.9	*	93.2 ± 1.2	80.5 ± 1.2	135.2 ± 3.9	72.2 ± 1.3	115.4 ± 1.2
	~ 142.3	0.7 ± 20.7	*	77.8 ± 1.1	275.6 ±1.8	Ambiguous	97.1 ± 1.3	72.0 ± 1.1
	*	3.4 ± 16.6	*	55.5 ± 1.4	150.2 ± 1.2	105.6 ± 1.4	115.2 ± 1.2	92.8 ± 1.2
	* Could not be calculated
